# Supplementary material for: Mechanical Behaviour and Induced Microstructural Development upon Simultaneous and Balanced Biaxial Stretching of Poly(ethylene furandicarboxylate), PEF
Source: Polymers (Basel). 2023 Jan 28;15(3):661. doi: 10.3390/polym15030661 (PMC9919262; doi:10.3390/polym15030661)
Supplement: Supplementary file 1 [file polymers-15-00661-s001.zip]

Archive with 1 entries (1 files):
- polymers-2097800-supplementary.pdf
